# Supplementary material for: Regulation of breast cancer metastasis by Runx2 and estrogen signaling: the role of SNAI2
Source: Breast Cancer Res. 2011 Dec 9;13(6):R127. doi: 10.1186/bcr3073 (PMC3326569; doi:10.1186/bcr3073)
Supplement: Additional file 1 — Oligonucleotide sequences used in this study. List of primer pair sequences for qRT-PCR and shRNA sequences. [file bcr3073-S1.XLS]

## Sheet: Sheet1
Supplemental Table 1. Oligonucleotide sequences used in this study
A. Primer pairs for RT-QPCR
Gene	Forward primer (5'-3')	Reverse primer (5'-3')
CDH1	TTCCTCCCAATACATCTCCC	TTGATTTTGTAGTCACCCACC
VIM	CTCTTCCAAACTTTTCCTCCC	AGTTTCGTTGATAACCTGTCC
S100A4	GATGTGATGGTGTCCACCTTC	GTACTCTTGGAAGTCCACCTC
SNAI2	ACATAAGCAGCTGCACTGCG	ATGGGTCTGCAGATGAGCCC
SPDEF	GATGTGCTGCACGCCCACCT	CACCTCGCTGTCGGTCCAGC
GAPDH	AGCCACATCGCTCAGACAC	GCCCAATACGACCAAATCC
B. shRx2dox Cloning Oligonucleotides
21 mer Target sequence: CAACCGCACCATGGTGGAGAT
shRx2dox Fwd Primer	AGCGACAACCGCACCATGGTGGAGATTAGTGAAGCCACAGATGTAATCTCCACCATGGTGCGGTTGC
shRx2dox Rev Primer	GGCAGCAACCGCACCATGGTGGAGATTACATCTGTGGCTTCACTAATCTCCACCATGGTGCGGTTGT
C. Mission shRNA sequences obtained from SIGMA
sh1-SNAI2 (TRCN0000015389)	CCGGCCCATTCTGATGTAAAGAAATCTCGAGATTTCTTTACATCAGAATGGGTTTTT
sh2-SNAI2 (TRCN0000015390)	CCGGCCCGTATCTCTATGAGAGTTACTCGAGTAACTCTCATAGAGATACGGGTTTTT
Non Target shRNA	CCGGCAACAAGATGAAGAGCACCAACTCGAGTTGGTGCTCTTCATCTTGTTGTTTTT
