# Supplementary material for: Regulation of breast cancer metastasis by Runx2 and estrogen signaling: the role of SNAI2
Source: Breast Cancer Res. 2011 Dec 9;13(6):R127. doi: 10.1186/bcr3073 (PMC3326569; doi:10.1186/bcr3073)
Supplement: Additional file 2 — The complete list of the 'common' genes. The complete list of the 'common' genes, independently regulated by Runx2 and E2 in MCF7/Rx2dox cells are depicted along with respective fold changes and p values. [file bcr3073-S2.XLS]

## Sheet: Sheet1
Supplemental Table 2. The complete list of the "common" genes
independently regulated by Runx2 and E2 in MCF7/Rx2dox cells
are depicted along with respective fold changes and p values
Genes	dox (Runx2) / Control		E2 / Control
	fold change	p value	fold change	p value
RIS1	6.81	5.94e-08	1.53	0.000719
SNAI2	6.5928	1.86894e-07	-3.37999	4.81859e-06
SGK	4.76587	1.91015e-09	4.81028	3.59647e-09
C20orf114	4.76546	1.86903e-07	-1.52462	0.000672529
C10orf81	4.61459	2.20407e-07	-2.15825	2.42631e-05
MGP	4.52046	1.37004e-07	5.59458	1.21167e-07
CRISPLD2	4.49345	7.77589e-08	-1.96154	1.71732e-05
S100A9	3.97664	4.19211e-06	-1.58809	0.00328314
PLAC8	3.83488	9.94725e-07	-1.60408	0.000739511
CXCL12	3.66533	1.99235e-07	3.5795	4.31683e-07
DUSP5	3.18115	6.17733e-06	1.67022	0.00111522
PRICKLE1	3.00689	5.59634e-07	-1.37954	0.00117283
GLDN	2.97047	2.55539e-06	-2.4076	1.7217e-05
BPGM	2.82995	7.07031e-07	-1.3182	0.00233591
ENC1	2.77185	2.27762e-06	-1.87318	7.28934e-05
GRAMD3	2.76226	5.75284e-06	-1.51304	0.00161513
CKLF	2.70646	4.00062e-07	1.79117	1.80205e-05
MESP1	2.57131	2.03298e-05	1.35441	0.0136825
HEY2	2.48984	5.82933e-06	6.10463	1.96334e-07
DDEFL1	2.48819	1.52339e-06	-1.48686	0.000345375
RASD1	2.45576	4.31204e-06	-3.11188	2.09782e-06
LRRFIP2	2.38376	3.77905e-08	1.84192	5.98762e-07
CD44	2.35924	8.76021e-05	2.81701	5.68037e-05
FJX1	2.31684	2.4742e-06	1.43569	0.000571761
CEECAM1	2.27646	1.047e-05	-1.36435	0.00392064
MTSS1	2.27345	5.05585e-06	1.78837	7.12637e-05
EXT1	2.23288	8.69901e-06	-1.64284	0.00025616
PLOD2	2.23238	5.18727e-07	1.80167	6.26649e-06
CHN1	2.17313	1.09735e-05	1.45127	0.00123111
RGL1	2.17192	0.000171145	-3.40158	2.4087e-05
THBS1	2.14719	2.12631e-05	1.83099	0.000152163
ACPL2	2.09232	6.40891e-08	-1.33325	3.20837e-05
ENTPD3	2.06008	0.000170406	-2.28369	0.000150948
B3GALNT1	2.03491	1.01048e-05	1.69329	0.000107141
TGFA	2.02259	1.03902e-05	1.78599	6.07176e-05
C9	1.99745	5.2229e-08	1.46546	3.43522e-06
B3GALT3	1.9861	1.13839e-06	1.82783	4.70312e-06
TPM2	1.98205	1.2975e-06	-1.42381	0.000114818
RHOB	1.96728	5.41904e-06	-1.46643	0.000266849
MYC	1.95225	0.000398787	2.31103	0.00021405
PLEKHF1	1.95086	0.000465855	-1.65783	0.00349101
FMNL2	1.93201	2.00367e-05	-1.31982	0.0039622
C15orf39	1.90604	4.5562e-06	-1.36684	0.000528797
GPC4	1.90602	8.15689e-06	-1.38175	0.000749522
FHOD1	1.9044	3.27286e-06	1.48043	0.000109689
CUEDC1	1.88547	1.28166e-05	1.78119	4.20432e-05
DIO2	1.86342	2.12284e-05	-1.70084	9.95901e-05
VTCN1	1.85735	0.000493681	-3.98107	9.89384e-06
RASL11B	1.83963	1.56981e-06	1.32129	0.000271283
SH3RF2	1.83276	6.96471e-06	1.42041	0.000296609
TBC1D2	1.80375	0.000419087	-1.84356	0.000628527
KRT86	1.79932	5.20154e-05	-4.17172	5.51802e-07
PALLD	1.78695	0.000807494	-1.49401	0.00857225
S100A6	1.77899	0.00148859	-1.40134	0.0276406
LMNA	1.77722	1.24823e-06	1.39968	5.47412e-05
PHLDB2	1.77084	0.000199178	-1.35063	0.00920157
ALDH3B1	1.75674	2.47955e-05	-1.42333	0.000633339
CTSH	1.75587	1.40657e-06	-1.78229	2.32903e-06
IRF1	1.75331	0.000187107	-1.33538	0.0096052
PPARG	1.74984	2.55162e-06	-1.37465	0.000127178
PDLIM7	1.74081	8.2887e-07	1.3172	9.30617e-05
MMD	1.73866	2.64335e-05	1.3247	0.00198948
TGFBI	1.7374	0.000465482	-2.16946	0.000133615
FHL1	1.73155	0.00203531	2.18946	0.000569806
ACSS1	1.72845	5.83396e-06	-1.68538	1.47398e-05
SLC39A8	1.72588	0.000336379	2.21158	7.75827e-05
TGFBR2	1.72018	1.13919e-05	-1.70536	2.38955e-05
TCF7L1	1.71495	0.0011725	-1.48722	0.00892517
IFNGR1	1.70749	1.31266e-05	-1.50742	0.000113844
SOX9	1.70134	0.00034827	-1.78542	0.000398416
MSX1	1.69113	6.18483e-05	1.51371	0.000431222
PUNC	1.69032	9.39944e-06	-1.9762	3.9263e-06
ITPR1	1.68573	0.000529366	-1.55085	0.00233767
KRTHB1	1.68064	0.000162411	-3.54867	1.78462e-06
DOC1	1.67189	0.000104768	-1.56198	0.000426554
IRX3	1.66274	5.4069e-05	1.82213	3.96995e-05
C1orf41	1.64808	0.000135475	1.31267	0.00574153
EDG3	1.64541	7.13475e-05	-1.76184	6.47452e-05
FBXO32	1.64524	4.04954e-06	-1.50378	2.47906e-05
HIF1A	1.64282	0.00118163	1.48263	0.00639246
CALCR	1.6361	0.000615066	3.23925	8.46728e-06
FUCA1	1.62851	1.70571e-05	-1.48236	0.000110123
MUM1L1	1.6272	0.00173895	-1.42094	0.0135464
SPRED1	1.62576	7.01206e-05	1.36927	0.00138951
LOC388407	1.62227	6.33777e-07	-1.35653	1.84097e-05
SLC29A1	1.61767	9.55605e-07	1.74685	7.69178e-07
CDC42BPA	1.61485	5.06745e-05	-1.35893	0.00109166
FOXC1	1.61249	0.000867639	3.23469	1.04474e-05
GPR177	1.61237	7.60824e-05	-1.38335	0.00116029
GSTK1	1.61232	2.51467e-06	-1.36363	5.92349e-05
BCAR1	1.60657	0.0008034	-1.30155	0.0214263
CAPN12	1.60237	0.00543587	-1.35214	0.0513722
NPAL3	1.59549	2.26174e-05	-1.66275	2.64149e-05
ZFP36L1	1.58096	0.014674	-1.40293	0.0662286
TRIM2	1.57992	0.00336408	-1.48172	0.0112898
RAB31	1.57792	1.9405e-05	3.64562	7.96158e-08
PHLDB1	1.57265	0.0036973	-1.39013	0.0242451
SLC44A3	1.56062	0.000105604	-1.56645	0.000188247
HS3ST3A1	1.55898	1.89858e-05	6.339	7.8957e-09
TMOD3	1.55736	8.60032e-05	1.40687	0.000669242
ADCY1	1.55208	0.00109803	3.25284	8.12078e-06
ME1	1.54891	0.000414108	1.32513	0.00676608
DPYSL2	1.54331	6.51109e-05	1.67755	4.51252e-05
DDEF1	1.5426	0.000172254	-1.87242	3.99994e-05
PDE5A	1.53785	3.13324e-06	-1.35113	4.80161e-05
NTN4	1.53232	0.000105405	-2.52623	2.25165e-06
BOP1	1.52692	1.07275e-05	1.84226	2.39589e-06
SLC25A13	1.52066	0.00148216	1.37411	0.00955531
ZAK	1.51875	8.93983e-05	1.52009	0.00016537
ZYX	1.51701	0.000720049	-1.37324	0.00500012
WISP2	1.51395	0.000404133	2.00205	4.21771e-05
NFE2L3	1.51258	0.000178372	1.73503	6.66612e-05
BLVRB	1.51222	4.98386e-05	1.39004	0.000333879
NRIP1	1.50564	0.000493032	1.82648	0.000107872
CDC25B	1.50439	6.75984e-06	1.41796	3.20846e-05
GABARAPL1	1.5006	0.000331805	-2.0802	2.21991e-05
METTL7B	1.49281	0.00112969	1.70836	0.000437024
PDLIM1	1.49199	7.80727e-05	-1.98988	6.49306e-06
C11orf11	1.48874	0.000467388	-1.41549	0.00171416
CTGF	1.48354	0.00494168	-2.44602	0.000121177
TRIM16	1.48165	0.0163729	-1.46005	0.0294591
ETS2	1.48077	0.00342831	-1.32793	0.0234477
C12orf24	1.47926	0.000907463	2.07796	5.34533e-05
AK3L1	1.47916	1.96388e-06	1.36268	1.49863e-05
C9orf89	1.47215	0.000411352	1.41074	0.0013794
CCNYL1	1.46378	2.43355e-05	1.45315	5.1629e-05
NPAS2	1.46227	0.00965585	-1.45472	0.0164694
ITPK1	1.46171	0.00563114	1.32282	0.0322393
IGFBP6	1.45829	0.000706057	1.52725	0.000691338
WWC3	1.45212	3.25017e-06	-1.58452	1.81714e-06
PRPS2	1.44803	0.000164924	1.51484	0.000161816
VIPR2	1.44706	0.00091011	-1.30338	0.00807031
ANKRD33	1.44615	0.0031444	3.84341	4.52821e-06
DOCK8	1.44247	0.00406684	-2.1629	0.000145941
L1CAM	1.44089	0.0022851	-1.72296	0.000513014
GLA	1.43938	1.52971e-06	4.0824	9.37862e-10
LRFN4	1.43786	0.00709746	1.41325	0.0143204
C3orf26	1.43716	0.00032429	2.21704	6.92627e-06
PDK3	1.43368	0.000176899	1.384	0.000572605
CDKN1A	1.43283	0.000635862	-1.60882	0.000255757
PHGDH	1.43132	3.96096e-05	2.0172	1.50752e-06
RN7SK	1.42942	0.00225985	-1.55416	0.00136752
ARHGEF19	1.42755	0.00344019	1.39307	0.00809454
HSPB8	1.42736	0.00131219	2.13728	3.73284e-05
ChGn	1.42576	0.021049	-1.37247	0.048002
WDR12	1.42544	0.00060854	1.55614	0.000336375
LMCD1	1.42472	0.00943459	-3.24953	3.04493e-05
MLLT11	1.4245	0.0011871	1.42347	0.0021218
AUTS2	1.42337	3.11869e-06	-1.61934	9.5771e-07
TMEM164	1.42147	0.00395205	2.0584	0.000162777
GLCCI1	1.41981	0.00199619	1.33903	0.0081627
PMAIP1	1.41924	0.000428186	2.35221	4.9913e-06
PSCA	1.41792	0.00262844	-3.68862	3.17617e-06
NOC3L	1.41754	0.00287923	1.63176	0.000902962
LUZP1	1.41723	0.000445919	-1.30668	0.00313534
SF3B3	1.41219	0.000121845	1.41285	0.000225314
CATSPER1	1.40895	0.0126523	1.36509	0.0291468
CPM	1.40849	0.0121666	-1.43076	0.0161129
RTN4R	1.40071	0.00162642	1.38076	0.00352246
TGFB3	1.39936	0.000267958	-2.27017	3.03711e-06
C1orf106	1.39835	0.00409068	-1.47326	0.00348739
LYPD1	1.39738	0.000876876	-1.40688	0.00141264
PRKCH	1.39413	0.000219396	-1.46596	0.000186543
TAF1B	1.39202	0.000763427	1.3484	0.00228844
HSPC111	1.38946	0.000944872	1.411	0.0013315
mimitin	1.38643	0.000447347	1.68389	6.18606e-05
NPM3	1.38615	0.000671233	1.36178	0.00160983
SAP30	1.38437	0.0173675	1.87435	0.00135206
CSEN	1.38239	0.00528786	1.38022	0.00900071
TIFA	1.38174	0.00260788	1.73821	0.00027966
TMEPAI	1.38167	0.000605136	-2.68772	1.94131e-06
DAAM1	1.37807	0.00712202	-1.32267	0.0205936
LOC493869	1.37742	0.00106158	1.40605	0.00137104
PRSS22	1.37689	0.00137192	-1.62649	0.000264852
LOC723972	1.37601	0.000688148	1.67235	9.20813e-05
FLJ21945	1.37491	0.00079091	1.45907	0.000575905
JUB	1.37129	0.000592141	-1.33024	0.00179974
PACSIN2	1.37038	0.000103858	-1.37763	0.00017687
RPP40	1.36958	0.00139096	1.59942	0.000297256
PSMB10	1.36836	0.00629924	-1.31598	0.0182025
STK38	1.36116	0.000645628	-1.49638	0.000276608
CBLB	1.36004	0.00388992	-1.45333	0.00258269
TMEM45B	1.35619	0.00427887	-1.61387	0.00076597
PARP14	1.35492	0.00210635	-1.31565	0.00591971
DAB2	1.35308	0.000998442	-1.63909	0.000126401
KIF5B	1.35113	0.000572663	1.3306	0.00135661
RPL36A	1.3504	1.78893e-05	2.19048	1.20099e-07
KLHDC2	1.34781	0.0002069	-1.43586	0.000131895
GPRC5C	1.34675	0.000107547	-1.48119	4.19e-05
BLMH	1.34067	0.00322304	1.36315	0.00423256
DDX10	1.33906	8.60931e-06	1.46685	3.36659e-06
CYP1B1	1.33756	0.033562	-1.4492	0.0203081
KIAA0427	1.33701	0.000659893	-1.37534	0.000729022
HSPE1	1.33573	0.000454404	1.422	0.000287129
RASEF	1.33456	0.00107801	-1.59044	0.000150304
ETV5	1.33299	0.00677192	1.40465	0.00522819
STAT2	1.33163	0.0006106	-1.3147	0.00139532
TCEA3	1.33102	0.00609107	-1.3237	0.0109674
C5orf16	1.32903	6.22371e-05	-1.34342	9.49224e-05
CBX2	1.32719	0.00183345	1.65174	0.000154964
PROCR	1.32639	0.000674194	1.35182	0.000862798
RRS1	1.32623	0.000430527	1.62583	3.83968e-05
KLHDC8B	1.32407	1.85753e-07	-1.44635	7.06938e-08
IL1R1	1.32399	0.0155942	-1.76435	0.000927126
KCNF1	1.32002	0.00573844	1.65033	0.000509422
ARHGAP4	1.31983	0.00578656	-1.34929	0.00680149
SAT	1.31982	0.00173221	-1.96858	2.35551e-05
FAM20C	1.31558	0.00492989	-1.85353	0.000126323
HOP	1.31281	0.00208123	-1.48459	0.000532654
LRRC54	1.31266	0.00374468	1.9784	4.92474e-05
SGSH	1.31194	0.007362	-1.3248	0.0103424
NUP188	1.30754	0.000244678	1.64789	1.33945e-05
FLJ10847	1.30672	0.00267756	1.50108	0.00054921
NT5DC3	1.30629	7.22937e-05	1.59209	5.58926e-06
FER1L4	1.30482	0.00786825	-1.8574	0.00018424
C1QBP	1.30473	0.000602755	1.51692	9.37794e-05
EPAS1	1.30175	0.00239336	-4.33469	2.70013e-07
MGC59937	-1.30015	5.83801e-05	-2.05573	3.02428e-07
PLEKHA7	-1.30085	0.00632544	-1.37423	0.00438986
PLEKHH2	-1.3011	0.000189576	-1.43694	5.85389e-05
COL7A1	-1.3014	0.00294135	-1.49238	0.000605165
LONRF2	-1.30273	0.000889121	1.40968	0.000399249
PACS1	-1.30285	0.00513054	-2.0054	5.47198e-05
VSIG2	-1.30309	0.00231187	-1.85946	4.14415e-05
CDH3	-1.30345	0.00737142	-1.55409	0.00104718
U2AF1L4	-1.30432	0.00603892	1.75754	0.000222704
POLQ	-1.30511	0.00314469	2.41148	8.08827e-06
ADRA2C	-1.30778	0.0352537	-1.37954	0.0272269
DNAJB1	-1.3089	0.000405352	-1.41466	0.000185606
ZNF165	-1.30901	0.00242443	1.48124	0.000610843
KLHL4	-1.30928	0.00122774	1.34568	0.00132441
TK1	-1.30931	0.0085274	2.46397	2.59446e-05
FLJ33718	-1.30972	0.00288584	1.69291	0.00015062
KIF11	-1.31064	0.0227836	2.16798	0.000237548
SNX26	-1.31109	0.0126595	1.68521	0.00092304
COMMD7	-1.31184	0.000657719	-1.46898	0.000180536
BCL3	-1.31247	0.00350288	-1.49902	0.000816947
ENTPD5	-1.31282	0.00161983	-1.30242	0.00328
WDR34	-1.31387	0.000454025	1.30612	0.000925758
CDC2	-1.31478	0.00305453	2.21139	1.67533e-05
HMGB2	-1.31525	0.0274853	2.286	0.000231643
LRRC51	-1.31548	0.0267284	-1.33569	0.0331046
KIAA0746	-1.31617	0.00974304	1.41138	0.00578925
KIAA0323	-1.31715	0.00447232	-1.96606	6.88331e-05
CRIP1	-1.31764	0.0015664	-1.48238	0.000431929
CLSTN1	-1.31855	0.000509594	-1.63617	3.78412e-05
CROT	-1.31915	0.000204863	-1.62022	1.63994e-05
STATIP1	-1.3197	0.000558353	1.53292	9.53082e-05
CDT1	-1.32006	0.0226534	3.02	3.64813e-05
MLF1IP	-1.32025	0.0209864	1.9535	0.000539373
INSIG1	-1.32086	0.00132653	1.46157	0.000463539
MGC24665	-1.32131	0.00258658	1.89773	5.25077e-05
TLE1	-1.32133	0.000130516	-1.82558	2.90481e-06
TRIP13	-1.32144	0.000412722	2.47014	8.99492e-07
EFNB2	-1.3216	0.00121627	-1.57152	0.000163376
LOC283537	-1.322	0.00307455	-1.70785	0.000178415
SFN	-1.32235	1.71299e-05	1.44487	6.58968e-06
SEC6L1	-1.32298	0.00241581	-1.33616	0.00352403
CDCA8	-1.32354	0.00172748	2.31926	7.05637e-06
ARSG	-1.32383	0.000657055	-1.40526	0.000424093
PWWP2	-1.32503	6.16589e-05	-1.40661	3.88121e-05
CEP55	-1.32514	0.00706744	2.21056	5.48084e-05
S100P	-1.32581	0.00280191	-2.77662	4.13098e-06
FSTL5	-1.32778	3.30518e-05	-1.59547	3.45005e-06
C16orf7	-1.32831	0.00552705	-1.71515	0.000368308
CCNB2	-1.32869	0.00327925	2.10281	3.30908e-05
TMEM105	-1.32934	0.00150782	-1.37296	0.00154031
C20orf22	-1.32995	7.35862e-05	-1.30822	0.000192494
KIF15	-1.33133	0.000566565	2.17506	3.63915e-06
MXD3	-1.33146	0.00814727	1.52087	0.00225212
SLC39A10	-1.33299	0.0100099	-1.9169	0.000289396
Pfs2	-1.33348	0.00288036	3.13857	2.4685e-06
LPPR2	-1.33386	0.00624006	-1.33598	0.0100604
PTTG3	-1.33457	0.00900085	2.17563	9.60934e-05
PLK4	-1.33508	0.00163867	2.67134	3.19184e-06
YPEL3	-1.33522	0.000335859	-2.09716	2.90522e-06
SSH3	-1.33737	0.00148238	-1.51558	0.000402441
C15orf38	-1.33758	0.00167908	-2.02352	2.37063e-05
HOXB2	-1.33796	0.0278321	-1.60388	0.00575702
RAD51AP1	-1.33814	0.00291954	2.76509	5.37099e-06
FLJ35119	-1.33854	0.00630531	-1.37957	0.00669523
ABCA2	-1.33914	0.00110354	-1.53137	0.00026387
C1orf188	-1.33977	0.013408	-1.91283	0.00046896
TOP2A	-1.34002	0.015984	2.09353	0.000290867
TGFB2	-1.34005	0.00178407	-2.59374	4.54019e-06
SCIN	-1.34045	0.000405544	-1.55822	7.51019e-05
MOSC2	-1.34089	0.00412446	-1.30633	0.0105435
ANKRD1	-1.34197	0.00824847	-1.3046	0.0203093
C2orf27	-1.34223	0.0167423	-1.33644	0.0275478
SEMA3C	-1.34253	0.106263	1.98633	0.00746749
RAB25	-1.34287	0.00214446	-1.34657	0.00355327
ASCL1	-1.34303	0.0369726	2.25071	0.0005953
KIF14	-1.34361	0.0066254	2.16133	7.83014e-05
C14orf80	-1.34378	0.00115087	1.5474	0.0002577
PRC1	-1.34384	0.00123661	2.08869	1.42699e-05
NUSAP1	-1.34389	0.0023901	1.99936	4.29439e-05
FLJ45983	-1.34447	0.0192794	-1.38013	0.0214522
PTTG1	-1.34572	0.0116513	2.08404	0.000215514
KIAA1244	-1.34637	0.0433206	-1.35536	0.0582844
MOAP1	-1.34657	0.000154124	-1.40942	0.000129523
FAM38A	-1.34744	0.000943878	-1.54853	0.000217794
HES6	-1.34775	0.00118707	1.79891	5.32856e-05
CCNA2	-1.34836	0.00374038	2.36614	2.21237e-05
UBE2C	-1.34878	0.00893916	1.8321	0.000464061
ANKRD13	-1.34885	0.00165133	-1.45608	0.000904703
PTPN21	-1.35141	5.01894e-05	-1.38363	6.1714e-05
GULP1	-1.35148	0.000983023	-1.44337	0.000623476
ST3GAL1	-1.35157	0.00041381	-2.15009	3.81805e-06
TMEM41A	-1.35298	0.000956759	-1.47475	0.000455307
TMEM64	-1.35362	0.00641927	1.79872	0.000393465
DEPDC1B	-1.35372	0.0352266	1.83638	0.00282327
PPT1	-1.35396	0.00550834	-1.66992	0.000685667
FAM111A	-1.35517	3.79582e-05	1.32466	0.000111525
D2HGDH	-1.35545	0.000831346	-1.36946	0.00125238
WDR51A	-1.35612	0.00677981	2.18525	8.85622e-05
APP	-1.3563	3.34109e-06	-1.6162	4.39531e-07
ANK3	-1.35783	0.000316683	-1.43604	0.000231972
NCAPG2	-1.35788	0.00624013	2.47037	3.56531e-05
ECHDC2	-1.35963	6.54726e-05	-1.48526	2.91497e-05
CLDN9	-1.35993	0.00633116	-2.29276	6.11083e-05
KIAA1199	-1.36019	0.00995407	-1.41118	0.0098915
FLJ31568	-1.36169	0.0144589	-1.39666	0.016554
PPEF1	-1.36233	0.000763696	-1.38789	0.00101074
ASCL2	-1.3626	0.000778172	1.3213	0.00237212
CRY2	-1.36295	0.000237401	-1.94553	5.62488e-06
DKFZP686A01247	-1.36372	0.0298738	-1.39355	0.0351133
CREB3L2	-1.36416	0.00022981	-1.55875	5.77354e-05
TMC4	-1.36477	0.002098	-2.24551	2.02945e-05
KIF20A	-1.36537	0.00785915	2.18851	0.000119199
C11orf54	-1.36666	0.000628857	-1.46535	0.000387161
RBL2	-1.36674	8.81087e-05	-1.84022	3.49739e-06
PKP2	-1.36837	0.000482366	-1.4711	0.000285691
ERBB3	-1.36881	4.07845e-05	-1.46925	2.40401e-05
CSAD	-1.36951	0.00601842	-1.37075	0.0098338
CDKN3	-1.37207	0.00688971	2.14061	0.000129874
MGC4677	-1.37227	0.0202845	-2.29757	0.000321618
TM7SF2	-1.37263	6.41272e-05	-1.46229	4.28571e-05
FAM64A	-1.3735	0.000269844	2.5581	9.78171e-07
RAXL1	-1.37401	1.94959e-05	1.42661	1.94756e-05
RGS9BP	-1.37737	0.0133018	-1.30169	0.0431442
HMMR	-1.37812	0.00263706	2.07367	5.71997e-05
UNQ689	-1.37845	0.00485943	-1.88162	0.000260481
C10orf47	-1.37848	0.00321453	-1.41371	0.00382567
CRIP2	-1.37953	8.10332e-05	-1.55835	2.4398e-05
DOPEY2	-1.37957	7.14441e-07	-1.42643	7.70866e-07
CCNB1	-1.3807	0.0141206	1.53526	0.00660037
FLJ20323	-1.38075	4.51705e-05	-1.30218	0.000261419
ZNF217	-1.38214	8.17171e-05	-1.52261	3.46846e-05
PFKFB3	-1.38222	0.000187106	-2.29874	1.51939e-06
C5	-1.38289	0.000265583	1.58302	7.0455e-05
IGFBP3	-1.38371	7.15402e-05	-3.85076	3.17807e-08
PLA2G10	-1.38393	0.00209735	-3.37091	2.42604e-06
ACHE	-1.38574	0.000586064	-1.96877	1.81017e-05
SRPX	-1.38612	0.00224953	-1.55321	0.000857041
RGS11	-1.38689	0.00263651	-1.43698	0.00275104
NPDC1	-1.38751	6.56854e-05	-1.58219	1.79683e-05
ALCAM	-1.38879	0.0138885	-1.84762	0.00121268
RET	-1.39017	8.17223e-05	2.38089	5.50802e-07
UGT1A6	-1.39085	0.000511248	-2.08078	1.05579e-05
TMEM132A	-1.39146	0.000123541	-1.99649	3.30348e-06
UNC5A	-1.39337	0.000760274	1.70827	0.000101239
TMEM118	-1.39416	0.00588691	1.68036	0.00112726
FBP1	-1.39447	0.000353312	-1.38204	0.000746438
LOC284379	-1.39893	0.000278182	-2.95417	6.05633e-07
REG4	-1.39963	0.000678601	-1.48089	0.00053733
OIP5	-1.40023	0.00531011	2.34583	7.0728e-05
ELF3	-1.40105	0.00369709	-2.07948	0.00011002
RASGRP3	-1.40121	0.000161846	-1.41191	0.000265535
LOC285382	-1.4029	0.00315779	-1.41611	0.00473741
CLDN7	-1.40429	0.000161527	-1.44821	0.0001854
FGF13	-1.40463	0.000231211	-1.57695	8.36614e-05
CDK6	-1.40703	3.69159e-05	-2.69742	1.33878e-07
ENO2	-1.40718	0.000877655	1.58705	0.000315601
C20orf172	-1.40722	0.000176989	1.81582	1.38861e-05
BEXL1	-1.40945	4.8197e-05	-2.36966	4.18391e-07
GARNL4	-1.40981	8.54947e-05	-1.79849	7.39782e-06
C6orf85	-1.41197	0.00069097	-1.49209	0.000567434
RSNL2	-1.41261	0.00642918	-1.59307	0.0026267
ANXA3	-1.41357	0.0116383	-1.8401	0.00132844
MATN3	-1.41771	0.00153531	-1.49242	0.00134532
ATP8B2	-1.42061	4.74031e-05	-1.5539	2.43405e-05
C9orf28	-1.42077	0.000477939	-1.61285	0.000162124
LRBA	-1.42177	0.00855539	-1.4296	0.013006
CACNA1H	-1.42764	0.00120032	-1.52509	0.000883568
ARNT2	-1.43353	5.93535e-05	-1.53978	3.988e-05
NCOA7	-1.43704	0.000290061	-1.41192	0.000694932
UNQ501	-1.43716	0.00222655	-1.39699	0.00566691
ATP2A3	-1.44316	1.7531e-05	-1.48205	2.23055e-05
CAPN5	-1.44924	9.00588e-06	-1.51518	8.91788e-06
KIAA1794	-1.45036	0.0105277	2.19404	0.000448669
SYNGR3	-1.45099	0.00288504	-1.34514	0.0136808
PRRT3	-1.45197	3.622e-05	-1.30665	0.000435785
MGC45840	-1.45311	0.00334456	-1.47856	0.00459746
BAG1	-1.45911	0.000657478	-1.35387	0.00359099
NRBP2	-1.46026	0.000307404	-1.49948	0.000390735
EFNA1	-1.46076	1.13937e-05	-2.25365	2.44099e-07
KIAA0513	-1.46182	0.00297266	-3.20717	1.16596e-05
C3orf58	-1.462	0.000655645	-1.38504	0.00257617
FLJ20160	-1.46364	0.00634628	-1.38531	0.0200984
C9orf140	-1.46397	0.000149085	1.64056	6.3981e-05
SLC6A14	-1.47157	0.000520456	1.93907	4.81086e-05
BCL2L1	-1.47312	8.77236e-05	-1.70665	2.63387e-05
BAK1	-1.47317	7.85827e-05	-2.36537	1.44531e-06
AKR1C2	-1.47373	0.000691539	1.49741	0.00100772
SCNN1A	-1.47716	0.000484824	-2.5296	6.67355e-06
C1orf54	-1.47946	0.00353709	-1.40919	0.0108965
COBLL1	-1.47957	0.000511681	-1.48839	0.000856133
C8orf72	-1.48044	0.00112698	-1.7672	0.000278142
TMSL8	-1.48295	0.00362069	1.33029	0.024255
TNFRSF11B	-1.4841	0.0101196	-1.37091	0.0384116
CBLN3	-1.48455	0.00405668	-1.35989	0.0200939
MBNL2	-1.48493	3.17379e-05	-1.78029	6.76621e-06
KLF4	-1.48711	0.00277896	1.41887	0.00851303
ST3GAL4	-1.48876	7.7783e-06	-2.0918	3.92124e-07
C1orf115	-1.49269	0.00221719	-1.67243	0.00109275
FAM102A	-1.49417	5.4039e-06	1.36582	4.48694e-05
ARRDC1	-1.49579	0.000223205	-1.31459	0.00306243
CAST1	-1.49855	0.00159806	-1.38385	0.00789306
RAB26	-1.50259	0.0125572	-2.73551	0.000238245
C21orf34	-1.50368	0.000172717	-1.4995	0.000332151
TPK1	-1.50474	5.35185e-05	-2.11217	3.05413e-06
P2RX4	-1.51161	2.71178e-05	-1.49548	5.97989e-05
ACAA2	-1.5152	0.00154792	-2.35087	5.54514e-05
GFRA1	-1.51727	3.82744e-05	4.09755	5.6127e-08
CYP2J2	-1.5209	7.63773e-05	-1.84816	1.61795e-05
TTK	-1.52248	0.00406811	1.99663	0.000566255
ID1	-1.52458	0.00038487	-2.29686	1.55553e-05
CD47	-1.53601	9.65802e-07	-1.91925	1.56271e-07
SELENBP1	-1.54865	0.000355345	-1.43957	0.00168546
IGSF3	-1.5518	0.0004022	-1.62602	0.000425847
FAM84B	-1.55341	0.000537589	-1.31039	0.010372
FAM123A	-1.55564	0.000111784	-2.15995	8.70944e-06
CDCA7L	-1.56567	0.000888973	1.53226	0.00203802
FLJ41603	-1.57155	8.20697e-05	-1.63936	9.30765e-05
C10orf116	-1.5727	7.80148e-05	-1.63061	9.49672e-05
PPL	-1.57611	3.71731e-05	-1.65636	3.89156e-05
GPR160	-1.57689	0.000577353	-1.88366	0.000175144
ZFP36L2	-1.57864	4.53337e-06	-1.94765	9.38428e-07
IBRDC2	-1.5797	0.00121016	-2.70855	3.02894e-05
C19orf21	-1.5805	3.08322e-05	-1.32495	0.000856215
CSTA	-1.58061	0.00106376	-2.39936	5.56867e-05
C11orf52	-1.58143	0.000481266	-1.3623	0.00618237
RAPGEF6	-1.58783	0.000116367	-1.30743	0.00375179
NOXA1	-1.58886	7.44351e-05	-1.39525	0.000842225
IFI27	-1.59092	0.0203355	-1.51172	0.0470787
ST8SIA4	-1.59506	0.000192859	-1.69868	0.00017753
BCAS1	-1.59787	0.00017827	-5.52111	1.81705e-07
SCUBE2	-1.59807	0.000384899	-1.6635	0.000451607
C6orf165	-1.5985	7.4226e-08	-1.77701	4.28725e-08
CTNND2	-1.59853	9.32498e-05	-2.12366	1.16483e-05
ISG20	-1.59991	4.39023e-06	1.87338	1.53837e-06
UPK1A	-1.60201	0.00212089	-5.35695	3.27782e-06
SLIT2	-1.60527	0.000158285	-1.9821	3.68791e-05
IFI6	-1.60713	0.0384751	-1.89555	0.0189721
C6orf211	-1.60945	0.00410906	1.43517	0.0223736
SLC35C1	-1.60955	0.000231077	-1.87718	9.00222e-05
SLC35A1	-1.61076	1.65625e-05	-1.61342	3.09458e-05
C17orf28	-1.61139	0.00198434	-1.49709	0.00757484
SERHL2	-1.61388	0.000550397	-2.04371	0.000111638
NPNT	-1.61547	6.74723e-05	-2.44421	3.4866e-06
TSC22D3	-1.61695	1.93382e-05	-3.0077	2.82564e-07
BTG1	-1.61765	1.64994e-05	-1.78985	1.0401e-05
C18orf1	-1.62298	0.000404148	-1.74551	0.000346133
PLEKHB1	-1.62606	0.000157475	-1.32168	0.00510201
CST6	-1.62756	2.1382e-05	-1.90555	8.00497e-06
CMKOR1	-1.63318	0.000228587	-1.82949	0.000133477
SLC27A2	-1.63873	0.000127753	1.45795	0.00101942
LOC124220	-1.64015	1.10595e-06	-1.56158	3.95735e-06
EDN1	-1.64623	0.000221833	-1.52935	0.000961168
HIG2	-1.64738	0.00190488	-1.94637	0.000761921
PRSS23	-1.65194	0.00037166	1.88178	0.000192862
MYB	-1.65333	6.73695e-06	6.49292	5.30422e-09
DSU	-1.65911	0.000418921	1.90294	0.000207378
ITGB4	-1.66851	6.26243e-05	-1.38941	0.00129769
SERPINA3	-1.67262	0.000971278	3.76387	8.97081e-06
CXCR4	-1.67313	1.85951e-06	-1.63225	4.79365e-06
SLC39A6	-1.67604	0.000655974	1.55502	0.00261866
ANKRD50	-1.6829	2.45834e-06	-1.42365	4.50356e-05
KIAA1147	-1.68672	3.99575e-07	-1.87521	2.58935e-07
STOM	-1.69308	0.000292793	-1.50726	0.00197641
ANXA9	-1.69389	0.000630726	-2.34009	8.33304e-05
CYFIP2	-1.69391	1.44181e-06	-1.44261	2.32783e-05
GRM4	-1.7026	4.22189e-05	-2.04792	1.43957e-05
ADIPOR2	-1.71832	0.00010913	-1.30708	0.00747965
DOCK11	-1.71983	0.00073783	-2.5324	6.99045e-05
KENAE	-1.72041	7.67734e-05	-1.38891	0.00210707
GPR126	-1.72371	8.15215e-05	-1.70535	0.000170692
SPIRE2	-1.73017	7.22367e-05	-2.27969	1.31529e-05
GPNMB	-1.73172	1.20152e-05	-2.02696	5.28537e-06
DEGS2	-1.74211	0.000198088	1.58463	0.000996486
MB	-1.74342	5.86003e-05	-2.06997	2.37093e-05
GOLT1A	-1.74429	6.69855e-06	-1.46222	0.000114417
RALGPS1	-1.74705	0.000535466	-1.30924	0.0275067
FTS	-1.75039	0.000751611	-1.36004	0.0213745
SLIT1	-1.75095	0.00016631	-1.99666	9.53738e-05
CXCR7	-1.75497	0.000225563	-1.99518	0.000133699
LIN7A	-1.76276	2.17489e-05	-1.79624	3.42871e-05
MGC42367	-1.76707	3.90758e-06	-1.42315	0.000117766
AKTIP	-1.7792	1.90451e-06	-1.43345	5.62984e-05
RASGRP1	-1.79039	0.000345632	1.47287	0.00497916
GPR30	-1.79384	0.000162445	1.3554	0.00819581
PACSIN1	-1.79797	5.82887e-05	-1.40746	0.00200492
GUSB	-1.80906	2.42871e-06	-1.60792	1.70844e-05
COL9A2	-1.81588	0.000225465	-1.78331	0.000491091
CA5B	-1.82274	0.000431938	-2.42483	9.27592e-05
AGR2	-1.82806	0.000277242	1.48	0.0045836
ALDH1A3	-1.83875	0.000112355	-3.18144	5.27798e-06
GSTM3	-1.84466	0.000189087	-4.52964	1.96216e-06
MUC20	-1.84499	0.000456749	-1.74659	0.00135362
PODXL	-1.85842	3.46236e-07	1.51286	7.24871e-06
ACAD11	-1.86301	1.8173e-07	-1.82436	4.32765e-07
PCP4	-1.88161	8.34272e-06	3.1759	4.58665e-07
C9orf152	-1.88182	3.04217e-05	1.53364	0.000507713
SH3YL1	-1.88287	5.84557e-05	-2.02913	5.83991e-05
CYP1A1	-1.91554	0.00499653	-2.5654	0.00138455
FLJ11000	-1.9388	2.79094e-06	-2.98271	2.776e-07
SASH1	-1.94369	1.24382e-05	-1.81666	4.40402e-05
TARP	-1.98528	0.00123348	-2.07974	0.00156321
KCNJ8	-1.98958	5.48406e-06	-1.54236	0.000148725
BIK	-2.00967	0.000200145	-2.50847	7.95961e-05
RAFTLIN	-2.02969	7.95003e-07	-2.76209	1.80158e-07
NELL2	-2.03398	0.000466352	-2.14128	0.000583631
NCAM2	-2.051	5.52226e-06	-1.42646	0.000565087
PGM5	-2.16758	3.72012e-06	-2.72522	1.55757e-06
PTGER4	-2.25297	5.21187e-05	-2.8936	2.11261e-05
EPOR	-2.32077	2.10496e-05	-1.89606	0.000189124
PREX1	-2.49459	1.15043e-05	-2.77679	1.15521e-05
AKR1C3	-2.54872	1.2988e-06	-1.58015	0.000156106
RWDD2	-2.55986	4.64041e-07	-2.44262	1.21791e-06
SGCG	-2.63136	1.42813e-05	-1.48558	0.00344721
